# Supplementary material for: Visualization of Glutamate Decarboxylase Activity in Barley Seeds under Salinity Stress Using Mass Microscope
Source: Metabolites. 2022 Dec 14;12(12):1262. doi: 10.3390/metabo12121262 (PMC9786171; doi:10.3390/metabo12121262)
Supplement: Supplementary file 1 [file metabolites-12-01262-s001.zip]

Archive with 1 entries (1 files):
- metabolites-2095474-supplementary.pdf
